# Supplementary material for: Microbubble-based enhancement of radiation effect: Role of cell membrane ceramide metabolism
Source: PLoS One. 2017 Jul 26;12(7):e0181951. doi: 10.1371/journal.pone.0181951 (PMC5528834; doi:10.1371/journal.pone.0181951)
Supplement: S1 Table — (XLS) [file pone.0181951.s003.xls]

## Sheet: Sheet1
Table S1. Additional statistical analyses of data from different validation approaches
		One-way ANOVA		Kruskal-Wallis (Nonparametric One-way ANOVA)
Approach		P value	# of groups		P value	# of groups	H value
Clonogenic assay		P<0.0001	12		P=0.0005	12	32.93
TUNEL		P=0.0282	12		P=0.0029	12	28.34
Ceramide labelling		P<0.0001	12		P<0.0001	12	40.4
PowerDoppler*		P=0.0133	6		P=0.0381	4	8.42
Photoacoustics*		P=0.0243	6		P=0.0439	3	6.25
* Controls and combined treatments of the three groups were significantly different when analyzed using 1-way ANOVA.
PD and PA data were significanlty different when comparing the combined treatments and controls of both down-regulated and control groups using Kruskal-Wallis analysis.
